# Supplementary material for: Higher variability of bacterial communities across space than over time in Antarctic lakes, and contrasting assembly processes
Source: Appl Environ Microbiol. 2025 Oct 22;91(11):e01079-25. doi: 10.1128/aem.01079-25 (PMC12628676; doi:10.1128/aem.01079-25)
Supplement: Table S2 — Correspondence between sample nomenclature and NCBI codes. [file aem.01079-25-s0002.xlsx]

## Sheet: Sheet1
Table S2: Correspondence of sample nomenclature used in this study and sample codes deposited on NCBI
	Library ID	Ecosystem	Year	Compartment	Replicate	Lake sampling zone	Sampling depth (m)	Access number
	AN21L1AS_S1_L001	L1	2021	Sediment	A	Littoral	0.1	SRX28894907
	AN21L1AW_S19_L001	L1	2021	Water	A	Littoral	0.5	SRX28894908
	AN21L1BS_S2_L001	L1	2021	Sediment	B	Littoral	0.1	SRX28895055
	AN21L1BW_S20_L001	L1	2021	Water	B	Littoral	0.5	SRX28894980
	AN21L2AS_S3_L001	L2	2021	Sediment	A	Littoral	0.1	SRX28895023
	AN21L2AW_E3_S21_L001	L2	2021	Water	A	Littoral	0.5	SRX28895034
	AN21L2BS_S4_L001	L2	2021	Sediment	B	Littoral	0.1	SRX28894949
	AN21L2BW_F3_S22_L001	L2	2021	Water	B	Littoral	0.5	SRX28895062
	AN21L3AS_S5_L001	L3	2021	Sediment	A	Littoral	0.1	SRX28894987
	AN21L3AW_S37_L001	L3	2021	Water	A	Littoral	0.5	SRX28894998
	AN21L3BS_S6_L001	L3	2021	Sediment	B	Littoral	0.1	SRX28894909
	AN21L3BW_S153_L001	L3	2021	Water	B	Littoral	0.5	SRX28894920
	AN21L4AS_S7_L001	L4	2021	Sediment	A	Littoral	0.1	SRX28894963
	AN21L4AW_S25_L001	L4	2021	Water	A	Littoral	0.5	SRX28895006
	AN21L4BS_S8_L001	L4	2021	Sediment	B	Littoral	0.1	SRX28895017
	AN21L4BW_S26_L001	L4	2021	Water	B	Littoral	0.5	SRX28894932
	AN21L5AW_S27_L001	L5	2021	Water	A	Littoral	0.5	SRX28895045
	AN21L5BW_S28_L001	L5	2021	Water	B	Littoral	0.5	SRX28895052
	AN21L6AW_S29_L001	L6	2021	Water	A	Littoral	0.5	SRX28895053
	AN21L6BW_S30_L001	L6	2021	Water	B	Littoral	0.5	SRX28895054
	AN21L8AS_S9_L001	L8	2021	Sediment	A	Littoral	0.1	SRX28895056
	AN21L8AW_S31_L001	L8	2021	Water	A	Littoral	0.5	SRX28894971
	AN21L8BS_S10_L001	L8	2021	Sediment	B	Littoral	0.1	SRX28894972
	AN21L8BW_S32_L001	L8	2021	Water	B	Littoral	0.5	SRX28894973
	AN21LKAS_S11_L001	LK	2021	Sediment	A	Littoral	0.1	SRX28894974
	AN21LKAW_S35_L001	LK	2021	Water	A	Littoral	0.5	SRX28894975
	AN21LKBS_S12_L001	LK	2021	Sediment	B	Littoral	0.1	SRX28894976
	AN21LKBW_S36_L001	LK	2021	Water	B	Littoral	0.5	SRX28894977
	AN21P1AS_S17_L001	P1	2021	Sediment	A	Littoral	0.1	SRX28894978
	AN21P1AW_S33_L001	P1	2021	Water	A	Littoral	0.5	SRX28894979
	AN21P1BS_S18_L001	P1	2021	Sediment	B	Littoral	0.1	SRX28894981
	AN21P1BW_S34_L001	P1	2021	Water	B	Littoral	0.5	SRX28894982
	AN23L1AS_S91_L001	L1	2023	Sediment	A	Littoral	0.1	SRX28894983
	AN23L1AW_S67_L001	L1	2023	Water	A	Littoral	0.5	SRX28894984
	AN23L1BS_S92_L001	L1	2023	Sediment	B	Littoral	0.1	SRX28894985
	AN23L1BW_S68_L001	L1	2023	Water	B	Littoral	0.5	SRX28894986
	AN23L2AS_S93_L001	L2	2023	Sediment	A	Littoral	0.1	SRX28895019
	AN23L2AW_S69_L001	L2	2023	Water	A	Littoral	0.5	SRX28895020
	AN23L2BS_S94_L001	L2	2023	Sediment	B	Littoral	0.1	SRX28895021
	AN23L2BW_S70_L001	L2	2023	Water	B	Littoral	0.5	SRX28895022
	AN23L3AS_S95_L001	L3	2023	Sediment	A	Littoral	0.1	SRX28895024
	AN23L3AW_S71_L001	L3	2023	Water	A	Littoral	0.5	SRX28895025
	AN23L3BS_S96_L001	L3	2023	Sediment	B	Littoral	0.1	SRX28895026
	AN23L3BW_S72_L001	L3	2023	Water	B	Littoral	0.5	SRX28895027
	AN23L4AS_S99_L001	L4	2023	Sediment	A	Littoral	0.1	SRX28895028
	AN23L4AW_S75_L001	L4	2023	Water	A	Littoral	0.5	SRX28895029
	AN23L4BS_S100_L001	L4	2023	Sediment	B	Littoral	0.1	SRX28895030
	AN23L4BW_S76_L001	L4	2023	Water	B	Littoral	0.5	SRX28895031
	AN23L5AS_S101_L001	L5	2023	Sediment	A	Littoral	0.1	SRX28895032
	AN23L5AW_S77_L001	L5	2023	Water	A	Littoral	0.5	SRX28895033
	AN23L5BS_S102_L001	L5	2023	Sediment	B	Littoral	0.1	SRX28894939
	AN23L5BW_S78_L001	L5	2023	Water	B	Littoral	0.5	SRX28894940
	AN23L6AS_S103_L001	L6	2023	Sediment	A	Littoral	0.1	SRX28894941
	AN23L6AW_S79_L001	L6	2023	Water	A	Littoral	0.5	SRX28894942
	AN23L6BS_S104_L001	L6	2023	Sediment	B	Littoral	0.1	SRX28894943
	AN23L6BW_S80_L001	L6	2023	Water	B	Littoral	0.5	SRX28894944
	AN23L7AS_S105_L001	L7	2023	Sediment	A	Littoral	0.1	SRX28894945
	AN23L7AW_S81_L001	L7	2023	Water	A	Littoral	0.5	SRX28894946
	AN23L7BS_S106_L001	L7	2023	Sediment	B	Littoral	0.1	SRX28894947
	AN23L7BW_S82_L001	L7	2023	Water	B	Littoral	0.5	SRX28894948
	AN23L8AS_S107_L001	L8	2023	Sediment	A	Littoral	0.1	SRX28894950
	AN23L8AW_S83_L001	L8	2023	Water	A	Littoral	0.5	SRX28894951
	AN23L8BS_S108_L001	L8	2023	Sediment	B	Littoral	0.1	SRX28894952
	AN23L8BW_S84_L001	L8	2023	Water	B	Littoral	0.5	SRX28894953
	AN23LK2AS_S113_L001	LK	2023	Sediment	A	Littoral - West	0.1	SRX28894954
	AN23LK2AW_S89_L001	LK	2023	Water	A	Littoral - West	0.5	SRX28895057
	AN23LK2BS_S114_L001	LK	2023	Sediment	B	Littoral - West	0.1	SRX28895058
	AN23LK2BW_S90_L001	LK	2023	Water	B	Littoral - West	0.5	SRX28895059
	AN23LKAS_S111_L001	LK	2023	Sediment	A	Littoral-East	0.1	SRX28895060
	AN23LKAW_S87_L001	LK	2023	Water	A	Littoral-East	0.5	SRX28895061
	AN23LKBS_S112_L001	LK	2023	Sediment	B	Littoral-East	0.1	SRX28895063
	AN23LKBW_S88_L001	LK	2023	Water	B	Littoral-East	0.5	SRX28895064
	AN23P1AS_S97_L001	P1	2023	Sediment	A	Littoral	0.1	SRX28895065
	AN23P1AW_S73_L001	P1	2023	Water	A	Littoral	0.5	SRX28895066
	AN23P1BS_S98_L001	P1	2023	Sediment	B	Littoral	0.1	SRX28895067
	AN23P1BW_S74_L001	P1	2023	Water	B	Littoral	0.5	SRX28895068
	AN23P2AS_S109_L001	P2	2023	Sediment	A	Littoral	0.1	SRX28895069
	AN23P2AW_S85_L001	P2	2023	Water	A	Littoral	0.5	SRX28895070
	AN23P2BS_S110_L001	P2	2023	Sediment	B	Littoral	0.1	SRX28895071
	AN23P2BW_S86_L001	P2	2023	Water	B	Littoral	0.5	SRX28895072
	ANT-LC-49_GATGTA-BRHJF_L001	L1	2017	Sediment	A	Littoral	0.1	SRX28894988
	ANT-LC-50_CCACGG-BRHJF_L001	L1	2017	Water	A	Littoral	0.5	SRX28894989
	ANT-LC-51_TAGCAG-BRHJF_L001	L1	2017	Sediment	B	Littoral	0.1	SRX28894990
	ANT-LC-52_GTATGT-BRHJF_L001	L2	2017	Sediment	A	Littoral	0.1	SRX28894991
	ANT-LC-53_CGGTTA-BRHJF_L001	L2	2017	Water	A	Littoral	0.5	SRX28894992
	ANT-LC-54_TTATAC-BRHJF_L001	L3	2017	Sediment	A	Littoral	0.1	SRX28894993
	ANT-LC-55_GATTTC-BRHJF_L001	L3	2017	Water	A	Littoral	0.5	SRX28894994
	ANT-LC-56_ATAGGC-BRHJF_L001	L3	2017	Sediment	B	Littoral	0.1	SRX28894995
	ANT-LC-57_CGACTC-BRHJF_L001	L4	2017	Water	A	Littoral	0.5	SRX28894996
	ANT-LC-60_CGTGAT-BRHJF_L001	L5	2017	Sediment	A	Littoral	0.1	SRX28894997
	ANT-LC-61_ATTTTA-BRHJF_L001	L5	2017	Water	A	Littoral	0.5	SRX28894999
	ANT-LC-62_GCGGTT-BRHJF_L001	L5	2017	Sediment	B	Littoral	0.1	SRX28895000
	ANT-LC-63_GTAGCC-BRHJF_L001	L6	2017	Sediment	A	Littoral	0.1	SRX28895001
	ANT-LC-64_TATTTT-BRHJF_L001	L6	2017	Water	A	Littoral	0.5	SRX28895002
	ANT-LC-65_CCGCTG-BRHJF_L001	L6	2017	Sediment	B	Littoral	0.1	SRX28895035
	ANT-LC-66_GGACCC-BRHJF_L001	L7	2017	Sediment	A	Littoral	0.1	SRX28895036
	ANT-LC-67_TGCGTC-BRHJF_L001	L7	2017	Water	A	Littoral	0.5	SRX28895037
	ANT-LC-68_ATACAC-BRHJF_L001	L7	2017	Sediment	B	Littoral	0.1	SRX28895038
	ANT-LC-69_GCTGCC-BRHJF_L001	L8	2017	Sediment	A	Littoral	0.1	SRX28895039
	ANT-LC-70_CCTGTC-BRHJF_L001	L8	2017	Water	A	Littoral	0.5	SRX28895040
	ANT-LC-71_TCCTGC-BRHJF_L001	L8	2017	Sediment	B	Littoral	0.1	SRX28894910
	ANT-LC-72_GAATCT-BRHJF_L001	LK	2017	Sediment	A	Littoral - East	0.1	SRX28894911
	ANT-LC-73_TAACCG-BRHJF_L001	LK	2017	Water	A	Littoral - East	0.5	SRX28894912
	ANT-LC-74_AGACGA-BRHJF_L001	LK	2017	Sediment	B	Littoral - East	0.1	SRX28894913
	ANT-LC-75_GTACAG-BRHJF_L001	LK	2017	Sediment	A	Littoral - North	0.1	SRX28894914
	ANT-LC-76_CATAAC-BRHJF_L001	LK	2017	Sediment	B	Littoral - North	0.1	SRX28894915
	ANT-LC-77_CATACG-BRHJF_L001	LK	2017	Sediment	A	Littoral - South	0.1	SRX28894916
	ANT-LC-78_TAATAT-BRHJF_L001	LK	2017	Sediment	B	Littoral - South	0.1	SRX28894917
	ANT-LC-79_CGTACT-BRHJF_L001	LK	2017	Sediment	A	Littoral - West	0.1	SRX28894918
	ANT-LC-80_AGGATA-BRHJF_L001	LK	2017	Water	A	Littoral - West	0.5	SRX28894919
	ANT-LC-81_TGCTCC-BRHJF_L001	LK	2017	Water	A	Littoral - West	9	SRX28894921
	ANT-LC-82_AGGAGG-BRHJF_L001	LK	2017	Sediment	B	Littoral - West	0.1	SRX28894922
	ANT-LC-83_CTAAAC-BRHJF_L001	LK	2017	Water	B	Littoral - West	0.5	SRX28894955
	ANT-LC-84_CTTCGT-BRHJF_L001	LK	2017	Water	B	Littoral - West	9	SRX28894956
	ANT-LC-85_GCCAGC-BRHJF_L001	P1	2017	Sediment	A	Littoral	0.1	SRX28894957
	ANT-LC-86_GCCCTT-BRHJF_L001	P1	2017	Water	A	Littoral	0.5	SRX28894958
	ANT-LC-87_TGCCGC-BRHJF_L001	P1	2017	Sediment	B	Littoral	0.1	SRX28894959
	ANT-LC-88_GGGTAA-BRHJF_L001	P2	2017	Sediment	A	Littoral	0.1	SRX28894960
	ANT-LC-89_GCTCCT-BRHJF_L001	P2	2017	Water	A	Littoral	0.5	SRX28894961
	ANT-LC-90_CGAAAT-BRHJF_L001	P2	2017	Sediment	B	Littoral - West	0.1	SRX28894962
	ANT19-LC-1-AK2_GAGCTT-CPYJC_L001	LK	2019	Sediment	A	Littoral - West	0.1	SRX28894964
	ANT19-LC-2-AK2T_GTAGAA-CPYJC_L001	LK	2019	Water	A	Littoral - West	0.5	SRX28894965
	ANT19-LC-3-AK2B_TTCGAG-CPYJC_L001	LK	2019	Water	B	Littoral - West	9	SRX28894966
	ANT19-LC-4-AK4_TATGCG-CPYJC_L001	LK	2019	Sediment	A	Littoral-East	0.1	SRX28894967
	ANT19-LC-5-AK4T_CACACT-CPYJC_L001	LK	2019	Water	A	Littoral-East	0.5	SRX28894968
	ANT19-LC-6-AK4B_CAGATG-CPYJC_L001	LK	2019	Water	A	Littoral-East	9	SRX28894969
	ANT19-LC-L1-1-Sed-1_ATACTG-CPYJC_L001	L1	2019	Sediment	A	Littoral	0.1	SRX28894970
	ANT19-LC-L1-2-W1_TTCTTG-CPYJC_L001	L1	2019	Water	A	Littoral	0.5	SRX28895003
	ANT19-LC-L1-3-Sed-2_GGTGTT-CPYJC_L001	L1	2019	Sediment	B	Littoral	0.1	SRX28895004
	ANT19-LC-L1-4-W2_CTCTCG-CPYJC_L001	L1	2019	Water	B	Littoral	0.5	SRX28895005
	ANT19-LC-L2-5-Sed1_GTGGGG-CPYJC_L001	L2	2019	Sediment	A	Littoral	0.1	SRX28895007
	ANT19-LC-L2-6-W1_AGCGAC-CPYJC_L001	L2	2019	Water	A	Littoral	0.5	SRX28895008
	ANT19-LC-L2-7-Sed-2_CTAGAG-CPYJC_L001	L2	2019	Sediment	B	Littoral	0.1	SRX28895009
	ANT19-LC-L2-8-W2_CAACAG-CPYJC_L001	L2	2019	Water	B	Littoral	0.5	SRX28895010
	ANT19-LC-L3-10-W1_ACGAGA-CPYJC_L001	L3	2019	Water	A	Littoral	0.5	SRX28895011
	ANT19-LC-L3-11-Sed-2_CATGTT-CPYJC_L001	L3	2019	Sediment	B	Littoral	0.1	SRX28895012
	ANT19-LC-L3-12-W2_TGGTAG-CPYJC_L001	L3	2019	Water	B	Littoral	0.5	SRX28895013
	ANT19-LC-L3-9-Sed-1_ACCGTG-CPYJC_L001	L3	2019	Sediment	A	Littoral	0.1	SRX28895014
	ANT19-LC-L4-13-Sed-1_GTTCGC-CPYJC_L001	L4	2019	Sediment	A	Littoral	0.1	SRX28895015
	ANT19-LC-L4-14-W1_TGCGGG-CPYJC_L001	L4	2019	Water	A	Littoral	0.5	SRX28895016
	ANT19-LC-L4-15-Sed-2_AATTGC-CPYJC_L001	L4	2019	Sediment	B	Littoral	0.1	SRX28895018
	ANT19-LC-L4-16-W2_ATGCTT-CPYJC_L001	L4	2019	Water	B	Littoral	0.5	SRX28894923
	ANT19-LC-L5-17-Sed-1_TCTCGG-CPYJC_L001	L5	2019	Sediment	A	Littoral	0.1	SRX28894924
	ANT19-LC-L5-18-W1_CCTCTT-CPYJC_L001	L5	2019	Water	A	Littoral	0.5	SRX28894925
	ANT19-LC-L5-19-Sed-2_AGCCTG-CPYJC_L001	L5	2019	Sediment	B	Littoral	0.1	SRX28894926
	ANT19-LC-L5-20-W2_AACGCA-CPYJC_L001	L5	2019	Water	B	Littoral	0.5	SRX28894927
	ANT19-LC-L6-21-Sed-1_GGAGAG-CPYJC_L001	L6	2019	Sediment	A	Littoral	0.1	SRX28894928
	ANT19-LC-L6-22-W1_ATAAGA-CPYJC_L001	L6	2019	Water	A	Littoral	0.5	SRX28894929
	ANT19-LC-L6-23-Sed-2_CGGGAG-CPYJC_L001	L6	2019	Sediment	B	Littoral	0.1	SRX28894930
	ANT19-LC-L6-24-W2_GTTACC-CPYJC_L001	L6	2019	Water	B	Littoral	0.5	SRX28894931
	ANT19-LC-L7-25-Sed-1_CACCCA-CPYJC_L001	L7	2019	Sediment	A	Littoral	0.1	SRX28894933
	ANT19-LC-L7-26-W1_CCGACC-CPYJC_L001	L7	2019	Water	A	Littoral	0.5	SRX28894934
	ANT19-LC-L7-27-Sed-2_GAGATA-CPYJC_L001	L7	2019	Sediment	B	Littoral	0.1	SRX28894935
	ANT19-LC-L7-28-W2_AAATTG-CPYJC_L001	L7	2019	Water	B	Littoral	0.5	SRX28894936
	ANT19-LC-L8-29-Sed-1_ACTACT-CPYJC_L001	L8	2019	Sediment	A	Littoral	0.1	SRX28894937
	ANT19-LC-L8-30-W1_GCCAAG-CPYJC_L001	L8	2019	Water	A	Littoral	0.5	SRX28894938
	ANT19-LC-L8-31-Sed-2_TGGATT-CPYJC_L001	L8	2019	Sediment	B	Littoral	0.1	SRX28895041
	ANT19-LC-L8-32-W2_TTTGTA-CPYJC_L001	L8	2019	Water	B	Littoral	0.5	SRX28895042
	ANT19-LC-P1-33-Sed-1_TAGGCT-CPYJC_L001	P1	2019	Sediment	A	Littoral	0.1	SRX28895043
	ANT19-LC-P1-34-W1_ATTACA-CPYJC_L001	P1	2019	Water	A	Littoral	0.5	SRX28895044
	ANT19-LC-P1-35-Sed-2_GGTAGC-CPYJC_L001	P1	2019	Sediment	B	Littoral	0.1	SRX28895046
	ANT19-LC-P1-36-W2_AACCGA-CPYJC_L001	P1	2019	Water	B	Littoral	0.5	SRX28895047
	ANT19-LC-P2-37-Sed-1_TGCCTT-CPYJC_L001	P2	2019	Sediment	A	Littoral	0.1	SRX28895048
	ANT19-LC-P2-38-W1_TCTATG-CPYJC_L001	P2	2019	Water	A	Littoral	0.5	SRX28895049
	ANT19-LC-P2-39-Sed-2_ACTCGA-CPYJC_L001	P2	2019	Sediment	B	Littoral	0.1	SRX28895050
	ANT19-LC-P2-40-W2_GCATAC-CPYJC_L001	P2	2019	Water	B	Littoral	0.5	SRX28895051
